# Supplementary material for: Radiomics-Based Prediction of Future Portal Vein Tumor Infiltration in Patients with HCC—A Proof-of-Concept Study
Source: Cancers (Basel). 2022 Dec 8;14(24):6036. doi: 10.3390/cancers14246036 (PMC9775514; doi:10.3390/cancers14246036)
Supplement: Supplementary file 1 [file cancers-14-06036-s001.zip]

Archive with 2 entries (2 files):
- List S1_Radiomics LASSO regression formula.pdf
- Table S1_radiomics features included in the analysis after dropping highly correlated features.pdf
